# Supplementary material for: The Influence of Socio-Affective Relationships Between Adolescents in Educational Experiences of Cooperation–Opposition: A Systematic Review
Source: Children (Basel). 2024 Dec 25;12(1):15. doi: 10.3390/children12010015 (PMC11763777; doi:10.3390/children12010015)
Supplement: Supplementary file 1 [file children-12-00015-s001.zip]

Archive with 1 entries (1 files):
- children-3365095-supplementary.pdf
